# Supplementary material for: Defective PITRM1 mitochondrial peptidase is associated with Aβ amyloidotic neurodegeneration
Source: EMBO Mol Med. 2015 Dec 23;8(3):176–90. doi: 10.15252/emmm.201505894 (PMC4772954; doi:10.15252/emmm.201505894)
Supplement: Supplementary file 3 — Table EV1 [file EMMM-8-176-s003.xlsx]

## Sheet: Sheet1
Figure 2 A left	Figure 3B	Figure 4C: (Rotarod)	Figure 6A	Figure 7B:
DT GAL C29V vs. II-2: 0.0002	Wt vs R163Q: p= 8.1*10-5	1 TRIAL : 0.001652034	liver left to right: 0.04296; 0.02528; 0.02609	m-Pitrm1+/- vs m-Pitrm1+/+ : 3.01617E-05
DT GAL C47V vs. II-2: <0.0001*	R163 vs delta: p= 1,2*10-4	2 TRIAL: 0.004767532	brain top left to right: 0.039498; 0.02153 and bottom 0.02684	m-Pitrm1+/- vs m-Mfn1-/-: 1.12867E-05
DT GAL TpLV vs. II-2: <0.0001*		3 TRIAL: 0.020563154	Figure 6A	m-Pitrm1+/- vs m-Mfn2-/-: 5.18088E-06
	Figure 3D		liver left to right: 0.020722; 0.024348
*No exact value is given by Prism software below 0.0001	CII	Figure 4D: (NEGATIVE GEOTAXIS)	brain left to right: 0.042613; 0.008163; 0.006649; 0.046398
	Wt vs R163Q: p= 4,5*10-3	0.0101336
	R163 vs delta: p= 3,1*10-3
	CIII	Figure 4E: (CYLINDER TEST)
Figure 2 A right	Wt vs R163Q: p= 9,7*10-4	1 TRIAL: 2.0015E-06
DT GAL pLKO.1 vs. sh38: 0.0001	R163 vs delta: p= 9,2*10-4	2 TRIAL: 1.78623E-06
DT GAL sh41 vs. sh38: 0.0018	CIV	3 TRIAL: 8.24749E-10
	Wt vs R163Q: p= 4,4*10-3
Figure 2 D	R163 vs delta: p= 5,3*10-6	Figure 4F: (POLE TEST)
CTR vs II-2: 2.45E-03		2.02425e-07
CTR vs FCCP: 2.09E-10	Figure 3E
CTRpKO1 VS CTRsh38: 7.96E-03	Wt vs R163Q: p=9.8*10-3
